# Supplementary material for: Synthesis, Biocidal and Antibiofilm Activities of New Isatin–Quinoline Conjugates against Multidrug-Resistant Bacterial Pathogens along with Their In Silico Screening
Source: Antibiotics (Basel). 2022 Oct 28;11(11):1507. doi: 10.3390/antibiotics11111507 (PMC9686684; doi:10.3390/antibiotics11111507)
Supplement: Supplementary file 1 [file antibiotics-11-01507-s001.zip]

Archive with 1 entries (1 files):
- antibiotics-1981113-supplementary.pdf
